# Supplementary material for: Genomic analysis and antimicrobial resistance of Vibrio cholerae isolated during Zambia’s 2023 cholera epidemic
Source: Microb Genom. 2025 Dec 2;11(12):001566. doi: 10.1099/mgen.0.001566 (PMC12671739; doi:10.1099/mgen.0.001566)
Supplement: Supplementary Material 1. [file mgen-11-01566-s001.xlsx]

## Sheet: genomes_incl
strain_id	accession_id	PMID	country	year	source	7PET_sublineage_literature
1.01983e+06	GCF_002098805.1	28622368	Mozambique	2010	stool	T11
1.01983e+06	GCF_002098795.1	28622368	Mozambique	2010	stool	T11
1.02023e+06	GCF_002098755.1	28622368	Mozambique	2010	stool	T11
1.02023e+06	GCF_002098715.1	28622368	Mozambique	2010	stool	T11
1020234	GCF_002098705.1	28622368	Mozambique	2010	stool	T11
2011EL_1137	GCF_000237645.1	22099115	South Africa	2009	Clinical	T11
4621STDY6714748	ERZ2887502	30602788	Kenya	2015	Human	T13
4621STDY6714763	ERZ2887517	30602788	Kenya	2012	Human	T10
4621STDY6714774	ERZ2887528	30602788	Kenya	2012	Human	T10
4621STDY6714780	ERZ2887541	30602788	Kenya	2016	Human	T13
AGC-1	GCA_020214905.1	36417939	DRC	2015	Clinical	T10
AGC-10	GCA_020181315.1	36417939	DRC	2016	Clinical	T10
AGC-12	GCA_020171135.1	36417939	DRC	2016	Clinical	T10
AGC-5	GCA_020176075.1	36417939	DRC	2015	Clinical	T10
AGC-9	GCA_020162055.1	36417939	DRC	2016	Clinical	T10
B33	GCF_000174315.1	19720995	Mozambique	2004	Clinical	T8
CNRVC000005	ERZ3071616	29123067	Niger	1999	Human	T9
CNRVC000043	ERZ3071619	29123067	Uganda	2000	Human	T10
CNRVC000209	ERZ3071622	29123067	Rwanda	2000	Human	T10
CNRVC000323	ERZ3071625	29123067	Cameroon	2000	Human	T9
CNRVC010042	ERZ3071634	29123067	Cote d'Ivoire	2001	Human	T9
CNRVC010108	ERZ3071642	29123067	Togo	2001	Human	T9
CNRVC070120	ERZ3071853	29123067	Algeria	1994	Human	T8
CNRVC090175	ERZ3071883	29123067	Nigeria	2009	Human	T12
CNRVC090177	ERZ3071881	29123067	Nigeria	2009	Human	T12
CNRVC100159	ERZ3071887	29123067	Nigeria	2010	Human	T12
CNRVC110058	ERZ3071899	29123067	Nigeria	2011	Human	T12
CNRVC110266	ERZ3071913	29123067	CAR	2011	Human	T10
CNRVC110272	ERZ3071912	29123067	CAR	2011	Human	T10
CNRVC170159	ERZ3095758	30602788	South Sudan	2017	Human	T10
CNRVC170160	ERZ3095761	30602788	South Sudan	2017	Human	T10
CNRVC170161	ERZ3095759	30602788	South Sudan	2017	Human	T10
CNRVC170164	ERZ3095762	30602788	South Sudan	2017	Human	T10
CNRVC170165	ERZ3095765	30602788	South Sudan	2017	Human	T10
CNRVC170170	ERZ3095766	30602788	Yemen	2016	Human	T13
CNRVC170181	ERZ3095770	30602788	Yemen	2017	Human	T13
CP1038	GCF_000279325.1	22711841	Zimbabwe	2009	Clinical	T11
ES_107	SAMN47004587	this_study	Zambia	2023	stool	this_study
ES_108	SAMN47004588	this_study	Zambia	2023	stool	this_study
ES_145	SAMN47004589	this_study	Zambia	2023	stool	this_study
ES_180	SAMN47004590	this_study	Zambia	2023	stool	this_study
ES_182	SAMN47004591	this_study	Zambia	2023	stool	this_study
ES_207	SAMN47004592	this_study	Zambia	2023	stool	this_study
ES_209	SAMN47004593	this_study	Zambia	2023	stool	this_study
ES_262	SAMN47004594	this_study	Zambia	2023	stool	this_study
ES_291	SAMN47004595	this_study	Zambia	2023	stool	this_study
ES_293	SAMN47004596	this_study	Zambia	2023	stool	this_study
ES_301	SAMN47004597	this_study	Zambia	2023	stool	this_study
ES_303	SAMN47004598	this_study	Zambia	2023	stool	this_study
ES_310	SAMN47004599	this_study	Zambia	2023	stool	this_study
ES_311	SAMN47004600	this_study	Zambia	2023	stool	this_study
ES_78	SAMN47004581	this_study	Zambia	2023	stool	this_study
ES_80	SAMN47004582	this_study	Zambia	2023	stool	this_study
ES_90	SAMN47004583	this_study	Zambia	2023	stool	this_study
ES_91	SAMN47004584	this_study	Zambia	2023	stool	this_study
ES_92	SAMN47004585	this_study	Zambia	2023	stool	this_study
ES_93	SAMN47004586	this_study	Zambia	2023	stool	this_study
ES-311	SAMN47004601	this_study	Zambia	2023	stool	this_study
F5149	ERZ3072697	29123067	Mozambique	1997	Human	T8
F8478	ERZ3072691	29123067	Republic of South Africa	2002	Human	T8
IK04586933	ERR11219414	37352549	South Africa	2023	Human (feces)	T15
LD04947912	GCA_028909895.1	37352549	South Africa	2023	Human (feces)	T15
MMH_024	SAMN47004602	this_study	Zambia	2023	stool	this_study
MMH_025	SAMN47004603	this_study	Zambia	2023	stool	this_study
MMH_49	SAMN47004604	this_study	Zambia	2023	stool	this_study
MPL_001	SAMN47004605	this_study	Zambia	2023	stool	this_study
MPL_0020423	SAMN47004610	this_study	Zambia	2023	stool	this_study
MPL_2362	SAMN47004606	this_study	Zambia	2023	stool	this_study
MPL_2364	SAMN47004607	this_study	Zambia	2023	stool	this_study
MPL_2365	SAMN47004608	this_study	Zambia	2023	stool	this_study
MPL_2366	SAMN47004609	this_study	Zambia	2023	stool	this_study
NS_029	SAMN47004611	this_study	Zambia	2023	stool	this_study
NS_033	SAMN47004612	this_study	Zambia	2023	stool	this_study
SRR24673438	SRR24673438	39060226	Malawi	2022	stool	T15
SRR24673441	SRR24673441	39060226	Malawi	2023	stool	T15
SRR24673446	SRR24673446	39060226	Malawi	2022	stool	T15
SRR24673450	SRR24673450	39060226	Malawi	2023	stool	T15
SRR24673472	SRR24673472	39060226	Malawi	2023	stool	T15
SRR24673479	SRR24673479	39060226	Malawi	2022	stool	T11
Tanz_71	GCF_002078705.1	28219321	Tanzania	2015	Clinical	T10
Tanz_78	GCF_002078815.1	28219321	Tanzania	2015	Clinical	T10
Tanz_91	GCF_002078595.1	28219321	Tanzania	2015	Clinical	T10
Tanz_98	GCF_002078795.1	28219321	Tanzania	2015	Clinical	T10
Tanz_99	GCF_002078715.1	28219321	Tanzania	2015	Clinical	T10
YA00122531	ERR3342508	32786196	Zimbabwe	2018	Human	T13
YA00122532	ERR3342509	32786196	Zimbabwe	2018	Human	T13
YA00122534	ERR3342511	32786196	Zimbabwe	2018	Human	T13
YA00122536	ERR3342512	32786196	Zimbabwe	2018	Human	T13
YA00122538	ERR3342513	32786196	Zimbabwe	2018	Human	T13
YA00436893	GCA_028908975.1	37352549	South Africa	2023	Human (feces)	T15
YA00444950	ERR11219416	37352549	South Africa	2023	Human (feces)	T15
